# Supplementary material for: Structure, mechanics and material properties of claw cuticle from mole cricket Gryllotalpaorientalis
Source: PLoS One. 2019 Sep 6;14(9):e0222116. doi: 10.1371/journal.pone.0222116 (PMC6730930; doi:10.1371/journal.pone.0222116)
Supplement: S1 Table — (XLSX) [file pone.0222116.s001.xlsx]

## Sheet: Table 1.
	Er	H	E
Tip-exo (n=4)	7.125	0.332	6.721
	7.081	0.353	6.68
	7.083	0.362	6.682
	8.5	0.387	8.028
mean value	7.44725	0.3585	7.028
standard deviation	0.702126	0.0227816	0.667
Tip-endo (n=2)	5.304	0.251	4.996
	5.348	0.183	5.037
mean value	5.326	0.217	5.017
standard deviation	0.0311127	0.0480833	0.029
Base-exo (n=6)	6.926	0.286	6.533
	6.264	0.223	5.905
	8.516	0.341	8.043
	7.316	0.253	6.903
	6.187	0.128	5.832
	6.465	0.198	6.095
mean value	6.94567	0.238167	6.552
standard deviation	0.880314	0.0735701	0.836
Base-endo (n=3)	5.276	0.231	4.969
	4.852	0.174	4.568
	4.776	0.115	4.496
mean value	4.968	0.173333	4.678
standard deviation	0.269429	0.0580029	0.255

## Sheet: Table 2.
T1
	Er	H	E
	7.152	0.332	6.747
	10.564	0.389	9.996
	9.558	0.499	9.036
	6.185	0.232	5.83
	6.926	0.286	6.533
	6.264	0.223	5.905
	7.083	0.362	6.682
mean value	7.676	0.332	7.247
standard deviation	1.697	0.097	1.615
T2
	Er	H	E
	7.081	0.353	6.68
	6.894	0.334	6.502
	8.516	0.341	8.043
mean value	7.497	0.343	7.075
standard deviation	0.887	0.010	0.843
T3
	Er	H	E
	6.035	0.318	5.688
	7.316	0.253	6.903
	6.187	0.128	5.832
	8.666	0.174	8.168
	4.852	0.435	4.568
mean value	6.611	0.262	6.232
standard deviation	1.443	0.121	1.362
T4
	Er	H	E
	8.5	0.387	8.028
	4.776	0.115	4.496
	6.465	0.198	6.095
mean value	6.580	0.233	6.206
standard deviation	1.865	0.139	1.769
