# Supplementary material for: Structure, mechanics and material properties of claw cuticle from mole cricket Gryllotalpaorientalis
Source: PLoS One. 2019 Sep 6;14(9):e0222116. doi: 10.1371/journal.pone.0222116 (PMC6730930; doi:10.1371/journal.pone.0222116)
Supplement: S2 Table — (ZIP) [file pone.0222116.s002.ZIP]

Archive with 4 entries (4 files):
- Mechanical_Report T2.doc
- Mechanical_Report T3.doc
- Mechanical_Report T4.doc
- Mechanical_Report T1.doc
